# Supplementary material for: An Optimized SPME-GC-MS Method for Volatile Metabolite Profiling of Different Alfalfa (Medicago sativa L.) Tissues
Source: Molecules. 2021 Oct 27;26(21):6473. doi: 10.3390/molecules26216473 (PMC8587762; doi:10.3390/molecules26216473)
Supplement: Supplementary file 1 [file molecules-26-06473-s001.zip]

Archive with 1 entries (1 files):
- molecules-1418379-supplementary.pdf
